# Supplementary material for: FEN1 Inhibition as a Potential Novel Targeted Therapy against Breast Cancer and the Prognostic Relevance of FEN1
Source: Int J Mol Sci. 2024 Feb 9;25(4):2110. doi: 10.3390/ijms25042110 (PMC10889347; doi:10.3390/ijms25042110)
Supplement: Supplementary file 1 [file ijms-25-02110-s001.zip]

Archive with 1 entries (1 files):
- ijms-2863197-supplementary.pdf
